# Supplementary material for: Light-Stimulated IGZO Transistors with Tunable Synaptic Plasticity Based on Casein Electrolyte Electric Double Layer for Neuromorphic Systems
Source: Biomimetics (Basel). 2023 Nov 9;8(7):532. doi: 10.3390/biomimetics8070532 (PMC10669183; doi:10.3390/biomimetics8070532)
Supplement: Supplementary file 1 [file biomimetics-08-00532-s001.zip]

Archive with 1 entries (1 files):
- biomimetics-2610336-Supplementary Materials.pdf
